# Supplementary material for: The Actigraphy-Based Identification of Premorbid Latent Liability of Schizophrenia and Bipolar Disorder
Source: Sensors (Basel). 2023 Jan 14;23(2):958. doi: 10.3390/s23020958 (PMC9863012; doi:10.3390/s23020958)
Supplement: Supplementary file 1 [file sensors-23-00958-s001.zip]

Archive with 21 entries (15 files):
- aktigraf_features.png
- corr_clustering_and_cliques/
- corr_clustering_and_cliques/corr_clustering.py
- ml/
- ml/shap2.py
- pyactigraphy/
- pyactigraphy/calculate_daily_avarages.py
- pyactigraphy/calculate_normalized_values.py
- pyactigraphy/calculate_pyacti_values.py
- pyactigraphy/savgol/
- pyactigraphy/savgol/calculate_sav_gol.py
- pyactigraphy/savgol/calculate_sav_gol_feldolgozas.py
- RAW_VALUES/
- RAW_VALUES/filter_3axis.py
- RAW_VALUES/proper_raw_days.csv
- RAW_VALUES/readme_proper_raw_days.txt
- Wavelet transformation.pdf
- zcm/
- zcm/zcm.py
- zcm/zcm_analyzer.py
- zcm/zcm_helper.py
