# Supplementary material for: The Actigraphy-Based Identification of Premorbid Latent Liability of Schizophrenia and Bipolar Disorder
Source: Sensors (Basel). 2023 Jan 14;23(2):958. doi: 10.3390/s23020958 (PMC9863012; doi:10.3390/s23020958)
Supplement: Supplementary file 1 [file sensors-23-00958-s001.zip › RAW_VALUES/proper_raw_days.csv]

E01_1	E02_1	E03_1	E04_3	E05_1	E06_3	E07_1	E08_2	E09_2	E10_3	E12_2	E13_1	E14_1	E15_1	E16_3	E17_2	E18_2	E19_3	E20_3	E21_3	E23_3	E24_3	E25_3	E26_2	E27_1	E28_3	E29_3	E30_3	E31_2	E32_3	E33_3	E35_1	E36_3	E37_3	E38_1	E39_2	E40_2	E41_3	E42_2	E44_1	E45_2	E46_3	E48_2	E49_1	E50_1	E51_1	E52_2	E53_1	E54_2	E55_3
4	4	5	5	5	5	8	8	8		6	6	6	11	8	8	8	9	9	9	12	9	9	9	10		10	10	11	17	5	4	4	5	6	5	8	8	8	9	9		10	10	11	4	11	5	6	6
5	5	6	6	6	6	9	9	9		7	7	7	12	9	9	9	10	10	10	13	10	10		11			11	12	23	6	5	5	6	7	6	9	9	9	10	10		11	11	12	5	12	6	7	7
6	6	7	7	7	7	10	10	10		8	8	8		10	10	10	11	11	11	15	11	11		12			12	13		7	6	6	7	8	7		10	10	11	11		12	12	13	6	13	7	8	8
7	7	8	8	8	8	11	11	11		9	9	9		11	11	11	12	12	12	16	12	12		13			13	14		10	7	7	8	9	8		11	11	12	12		14	13	14	7	14	8	9	9
8	8	9	10	10	9	12	12			10	10	10		12	12	12	13	13	13	17	13	13		14			14	15		11	8	8	9	10	9		12	12	13	13		15	14	15	8	15	9	10	10
9	9		11	11	10	13	13			11	11	11		13		13	14	14	14	18	14	15		15			15	16		12	9	9	10	11	10		13	13	14	14		16	15		9	16	10	11	11
10	10		12	12	11	14	14			12	12	12		14		14	15	15	15	19	15	16		16			16	19		13	10	10	11	12	11		14	14	15	15		17	16		10	17	11	12	12
11	11		17	13	12	15	15			13	13	13		15		15	16	16	16	20	16	17		17			17	21		14	11	11		13	12		15	15		16		18	17		11	18	12	13	13
12	12			14	13	17	16			14	14	14		16		16	17	17	17	21	17	18		18			18			15	12	12		14	15		16	16		17		19	18		12	19	13	14	14
13	13			15	14	20	17			15		15		17		17	18	18	18	22	19	19		20			19			16	13	13		15	16		17	17		18		20	19		13	20	14	15	15
14	14			16	15		18			16		16		18		18	19	19	19	23	20	20					20			17	14	14		16	17			18		19		21	20		14	21	15	16	16
15	15			17	16		19			17		17		19		19		20	20		21	21					21				15	15		17				19							15		16	17	17
16				18	17		20			18		18		20		20			21		22						22				16	16						20							16		17	18	18
							21			19						21											23																						19
[truncated: 25 more columns]
