# Supplementary material for: The Actigraphy-Based Identification of Premorbid Latent Liability of Schizophrenia and Bipolar Disorder
Source: Sensors (Basel). 2023 Jan 14;23(2):958. doi: 10.3390/s23020958 (PMC9863012; doi:10.3390/s23020958)
Supplement: Supplementary file 1 [file sensors-23-00958-s001.zip › zcm/zcm.py]

import matplotlib.pyplot as plt
import csv
import os
from pyActigraphy.io import BaseRaw
import plotly.graph_objects as go
from enum import Enum, auto
from collections import defaultdict
from pathlib import Path
import pandas as pd
import numpy as np
from math import nan, isnan
import ZCM.zcm_helper as zcm_helper

"""10 measurement / sec == 10Hz == 864.000 / day"""
periods_number = 864000
dir_path = "I:\\Munka\\CSVk"
dir_path2 = "..\\..\\jupyter_notebook\\aggregalt\\Aggregált"
dir_path3 = "../RAW_VALUES/RAWS_FILTERED_PLUS_BANDPASS"
dirpath_filtered_raws_days = "../RAW_VALUES/RAW"
frequency = "100ms"
_start_date = "01/01/2020" # dummy data
_uuid = "IdontHaveOne"  #dummy data
_format = "Pandas"

def calc_zcm_raw(dir_path: str, periods_number: int, frequency: str, _start_date: str, _uuid: str, _format: str, _lvl = 0.15):
    """
    @param _lvl: the zero-crossing between  +- _lvl will be ignored
    Calculates and writes the ZCM values into a .csv per-axis and summed as well."""
    limit = 0
    _date_splitted = _start_date.split("/")
    _date_splitted = [int(d) for d in _date_splitted]

    for _file in os.listdir(dir_path):
        limit += 1
        if limit < 2000 :#and int(_file[1:3]) > 66:
            print(f"Making of {_file} has started!")
            _temp_df = pd.read_csv(f"{dir_path}/{_file}")
            mx = _temp_df["x_filtered"].tolist()
            my = _temp_df["y_filtered"].tolist()
            mz = _temp_df["z_filtered"].tolist()

            dominator = 600 #convert 10ms to 1min)

            zcm_list_full = []
            day = 0
            max_day = len(mx) // 864000
            if day * 86400 < len(mx):
                while day < max_day:

                    print(f"{day} day is started!")
                    chunks = [range(x, x + dominator) for x in range(day * 864000, (day+1) * 864000, dominator)]

                    #[10,12,15,16,17] stb
                    zcm_list = []
                    threshold = 0

                    for c in chunks:
                        crossed = 0
                        crossed_x = 0
                        crossed_y = 0
                        crossed_z = 0
                        for idx, val in enumerate(c):

                            pi = c[idx - 1]
                            ni = c[idx]
                            if 0 < idx < len(c) - 1:
                                if (mx[pi] < threshold - _lvl and threshold + _lvl < mx[ni]) or (mx[ni] < threshold - _lvl and threshold + _lvl < mx[pi]):
                                    crossed += 1
                                    crossed_x += 1

                                if (my[pi] < threshold - _lvl and threshold + _lvl < my[ni]) or (my[ni] < threshold - _lvl and threshold + _lvl < my[pi]):
                                    crossed += 1
                                    crossed_y += 1

                                if (mz[pi] < threshold - _lvl and threshold + _lvl < mz[ni]) or (mz[ni] < threshold - _lvl and threshold + _lvl < mz[pi]):
                                    crossed += 1
                                    crossed_z += 1
                        zcm_list.append((crossed, crossed_x, crossed_y, crossed_z))


                    zcm_dict = {f"threshold": threshold, "values": zcm_list, "day": day+1}
                    zcm_list_full.append(zcm_dict)

                    day += 1

            list_to_write = []

            name = _file.split(".")[0]
            for li in zcm_list_full:
                for value in li["values"]:
                    dict_to_write = {"id": name, "threshold": li["threshold"], "day": li["day"],
                                     "zcm_value": value[0], "zcm_value_x": value[1],
                                     "zcm_value_y": value[2], "zcm_value_z": value[3],
                                     "freq": "1min"}
                    list_to_write.append(dict_to_write)
            headers = ["id", "zcm_value", "zcm_value_x", "zcm_value_y", "zcm_value_z", "day", "threshold", "freq"]
            Path(f"Values_RAW_{dominator}/{_lvl}").mkdir(parents=True, exist_ok=True)
            with open(f"Values_RAW_{dominator}/{_lvl}/{name}_{str(_lvl)}.csv", 'w', newline='') as csvfile:
                writer = csv.DictWriter(csvfile, fieldnames=headers)
                writer.writeheader()
                writer.writerows(list_to_write)

#calc_zcm_raw(dir_path3, periods_number, frequency, _start_date, _uuid, _format, 0.05)

def plot_zcm_days(dirpath_filtered: str ,dirpath_zcm: str,  periods_number: int, frequency: str, _start_date: str, _uuid: str, _format: str,
                 _outdir:str = "FILTERED_DAYS_FULLY_PLOTTED", aggregate=False, window_left=5, window_right=5, filter=False):
    """
    :param dirpath_filtered: directory containing the proper_raw_days.csv
    :param dirpath_zcm: directory containing the zcm values (generated in the function above)
    :param periods_number: number of measurements per day
    :param frequency: used frequency
    :param _start_date: start date
    :param _uuid: uuid
    :param _format: pandas
    :param _outdir: output directory
    :param aggregate: set it to True if you want to apply a sliding window on the data before calculating the wake-sleep periods
    :param window_left: sliding-window left threshold
    :param window_right: sliding-window right threshold
    :param filter: only plots/calculates the longest sleep cycle
    :return: None
    Plots the wake-sleep cycles on the data, and writes the wake-sleep cycles into a .csv file.
    """

    limit = 0
    df_with_filtered_days = pd.read_csv(f"{dirpath_filtered}/proper_raw_days.csv")

    _filtered_string = "\n" if not filter else "\nSleep Filtered\n"
    aggregate_str = f"aggregated_{window_left}_{window_right}" if aggregate else ""
    _outdir_csv = _outdir + "/csvs"

    if aggregate:
        _outdir = _outdir + "/aggregated"
        _outdir_csv = _outdir_csv + "/aggregated"
    else:
        _outdir = _outdir + "/non-aggregated"
        _outdir_csv = _outdir_csv + "/non-aggregated"

    if filter:
        _outdir = _outdir + "/filtered"
        _outdir_csv = _outdir_csv + "/filtered"
        aggregate_str = aggregate_str + "_filtered"
    else:
        _outdir = _outdir + "/non_filtered"
        _outdir_csv = _outdir_csv + "/non_filtered"
        aggregate_str = aggregate_str + "_non_filtered"

    for _file in os.listdir(dirpath_zcm):
        if _file.endswith(".csv") and int(_file[1:3]) > 0:
            print(f"Making of {_file} has started!")
            _name = _file.split("_")
            name = _name[0] + "_" + _name[1]
            limit += 1
            if limit < 2000:
                days_list = df_with_filtered_days[name].tolist()
                days_list = [x for x in days_list if isnan(x) == False]
                print(days_list)
                if len(days_list) > 1:
                    z_df = pd.read_csv(f"{dirpath_zcm}/{_file}")
                    shift = periods_number*0.5
                    aggregated_zcm_list = zcm_helper.aggregate_zcm_values(z_df["zcm_value"].tolist(), window_left, window_right)
                    z_df["zcm_aggregated"] = aggregated_zcm_list
                    zcm_df_list = []

                    for day in days_list:
                        zcm_df_list.append(z_df.iloc[int((day-1) * periods_number + shift):int(day * periods_number + shift)])

                    time_indexes = pd.date_range(start=_start_date, freq=frequency,
                                               periods=periods_number)

                    x_names = []
                    for time in time_indexes:
                        _time = str(time).split(" ")[1:]
                        _time = ' '.join(t for t in _time)
                        _time = _time[:5]
                        x_names.append(_time)

                    x_names_temp = x_names
                    g_idx = 0

                    fig, AXESES = plt.subplots(len(zcm_df_list), 2, figsize=(24, 2 * len(zcm_df_list)), dpi=70,
                                               facecolor="white",
                                             edgecolor="k", )

                    list_to_write = []

                    for AX in AXESES:

                        for i_idx, ax in enumerate(AX):
                            x_names = x_names_temp
                            __day = zcm_df_list[g_idx].iloc[0]["day"]
                            if g_idx == 0:
                                ax.set_title(f'{name}{_filtered_string}Day {__day}\nFreq: {frequency}\n', ha='left', va="center", position=(1,3), rotation=-90, fontsize=15)
                            else:
                                ax.set_title(f"Day {__day}\n", ha='left', va="center", position=(1,3), rotation=-90, fontsize=15)

                            ax.set_ylabel(f'"ZCM Value')
                            if g_idx != len(zcm_df_list) - 1:
                                ax.set_xticks([])
                                ax.set_xlabel("")
                            else:
                                ax.set_xticks(np.arange(0, len(x_names), 60))
                                ax.set_xlabel(f'Time')
                            plt.tight_layout()
                            plt.subplots_adjust(right=0.95)
                            ax.tick_params(axis="x", rotation=45)
                            ax.tick_params(axis='both', which='major', labelsize=14)
                            ax.tick_params(axis='both', which='minor', labelsize=8)
                            characteristic_color = "r-" if i_idx == 0 else "g-"
                            #l1, l2 = ax.plot(x_names, zcm_df_list[g_idx]["zcm_aggregated"], 'b-', x_names, [_c * 70 for _c in ck_df_list[g_idx]["value"].tolist()], 'r-')
                            #fig.legend((l1,l2), ('ZCM Value', 'Cole-Kripke Value'), 'upper left')

                            ZCM_THRESHOLD = 5
                            SMOOTHING_THRESHOLD = 30

                            if aggregate:
                                zcm_to_plot = zcm_df_list[g_idx]["zcm_aggregated"].tolist()
                            else:
                                zcm_to_plot = zcm_df_list[g_idx]["zcm_value"].tolist()

                            if filter:
                                zcm_to_plot, constr_list = zcm_helper._zcm_filter(zcm_to_plot, ZCM_THRESHOLD)

                                x_names_filtered = [x_names[idx] for idx, val in enumerate(constr_list) if val is not None]

                                zcm_to_plot_target = zcm_helper._get_longest_zcm_target(zcm_to_plot, ZCM_THRESHOLD)
                                zcm_to_plot = zcm_to_plot[zcm_to_plot_target[2] - zcm_to_plot_target[1] + 1:zcm_to_plot_target[2] + 1]
                                x_names_filtered = x_names_filtered[zcm_to_plot_target[2] - zcm_to_plot_target[1] + 1:zcm_to_plot_target[2] + 1]
                                x_names = x_names_filtered

                            switch_list = zcm_helper._get_switchlist(zcm_to_plot, threshold=ZCM_THRESHOLD)

                            if i_idx == 1:
                                switch_list = zcm_helper._switchlist_smoother(switch_list, threshold=SMOOTHING_THRESHOLD)

                            Y_LINE = int(max(zcm_to_plot) * 0.9)

                            list_to_plot = zcm_helper._construct_list_from_switchlist(switch_list)
                            list_to_plot = [0 if l == 0 else Y_LINE for l in list_to_plot]

                            l1, l2 = ax.plot(x_names, zcm_to_plot, 'b-', x_names, list_to_plot, characteristic_color)
                            fig.legend((l1,l2), ('ZCM Value', 'Sleep'), 'upper left')

                            if i_idx == 0:
                                for _zcm in zcm_to_plot:
                                    dict_to_write = {}
                                    dict_to_write ["name"] = name
                                    dict_to_write["day"] = __day
                                    dict_to_write["zcm_values"] = _zcm
                                    list_to_write.append(dict_to_write)
                        g_idx += 1

                    Path(f"{_outdir}/zcm_plots").mkdir(parents=True, exist_ok=True)
                    plt.savefig(
                        f"{_outdir}/zcm_plots/{name}_days_{aggregate_str}_shifted.png")
                    plt.close()

                    Path(f"{_outdir_csv}").mkdir(parents=True, exist_ok=True)
                    with open(f"{_outdir_csv}/{name}_zcm_values_{aggregate_str}.csv", 'w',
                              newline='') as csvfile:
                        writer = csv.DictWriter(csvfile, fieldnames=["name", "zcm_values", "day"])
                        writer.writeheader()
                        writer.writerows(list_to_write)

#plot_zcm_days(dirpath_filtered_raws_days, "Values_RAW_3000",  1440//5, "5min", "2020-01-01 12:00:00", _uuid, _format, "FILTERED_DAYS_FULLY_PLOTTED_3000", False)
#plot_zcm_days(dirpath_filtered_raws_days, "Values_RAW_1800",  1440//3, "3min", "2020-01-01 12:00:00", _uuid, _format, "FILTERED_DAYS_FULLY_PLOTTED_1800", False)


#plot_zcm_days(dirpath_filtered_raws_days, "Values_RAW",  1440, "1min", "2020-01-01 12:00:00", _uuid, _format, "FILTERED_DAYS_FULLY_PLOTTED", True, 5, 5)
#plot_zcm_days(dirpath_filtered_raws_days, "Values_RAW",  1440, "1min", "2020-01-01 12:00:00", _uuid, _format, "FILTERED_DAYS_FULLY_PLOTTED", False, 5, 5)

#plot_zcm_days(dirpath_filtered_raws_days, "Values_RAW",  1440, "1min", "2020-01-01 12:00:00", _uuid, _format, "FILTERED_DAYS_FULLY_PLOTTED", True, 5, 5, True)
#plot_zcm_days(dirpath_filtered_raws_days, "Values_RAW",  1440, "1min", "2020-01-01 12:00:00", _uuid, _format, "FILTERED_DAYS_FULLY_PLOTTED", False, 5, 5, True)
