# Supplementary material for: The Actigraphy-Based Identification of Premorbid Latent Liability of Schizophrenia and Bipolar Disorder
Source: Sensors (Basel). 2023 Jan 14;23(2):958. doi: 10.3390/s23020958 (PMC9863012; doi:10.3390/s23020958)
Supplement: Supplementary file 1 [file sensors-23-00958-s001.zip › zcm/zcm_helper.py]

import numpy as np
import copy


def _get_switchlist(data, threshold=1):

    """
    switchlist([number_value, length, last_index][][])
    for example  if the original list looks like [n,n,n,n,n,n,n,n,k,k,k,k,k,m,m,m,m,........] then
    switchlist[(1, 8, 7,),(0, 5, 12),.....], where if threshold == 5, then k < 5 and m >= 5 and n >= 5
    """
    data_copy = copy.deepcopy(data)
    switch_list = []
    _length = 0
    LOWER = data_copy[0] < threshold
    _number = 0 if LOWER else 1
    for idx, value in enumerate(data_copy):
        if (value < threshold) == LOWER:
            _length += 1
        else:
            if _length == 0:
                _length = 1
            switch_list.append((_number, _length, idx - 1))
            _number = 0 if value < threshold else 1
            _length = 1
            LOWER = not LOWER
        if idx == len(data) - 1:
            switch_list.append((_number, _length, idx))
    return switch_list

def _construct_list_from_switchlist(switchlist):
    """
    constructs a characteristic list from the switchlist

    for example:
    switchlist = [(0,3,2),(1,3,5)]
    it returns [0,0,0,1,1,1]

    :param switchlist: given switchlist
    :return: list of values
    """
    return_list = []
    for u_val in switchlist:
        for i in range(u_val[1]):
            return_list.append(u_val[0])
    return return_list


def _switchlist_smoother(switchlist, threshold=10, target=0, left_window=20, right_window=20):
    """
    :param switchlist: given switchlist
    :param threshold: maximum length to smooth
    :param target: value to smooth
    :param left_window: minimum length for the target section at the left side
    :param right_window: minimum length for the target section at the right side
    :return: smoothed switchlist

    if a non-target section has at least left_window-length target section to the left and
    right_window-length target section to the right, the non-target section becomes target section

    """
    switchlist_copy = copy.deepcopy(switchlist)

    for idx, u_val in enumerate(switchlist):
        if 0 < idx < len(switchlist) - 1:
            if u_val[0] != target and u_val[1] < threshold and switchlist[idx-1][1] >= left_window and switchlist[idx+1][1] >= right_window:
                switchlist_copy[idx] = (target, u_val[1], u_val[2])

    constr_list = _construct_list_from_switchlist(switchlist_copy)
    return_switchlist = _get_switchlist(constr_list, threshold=1)

    return return_switchlist

def _zcm_filter(zcm, zcm_threshold, threshold=10, target=0):
    """
    :param zcm: list of zcm values
    :param zcm_threshold: if lower than this value, the sleep/wake algorithm scores sleep
    :param threshold: maximum length  the non target values (sections) to delete
    :param target: target value
    :return: filtered zcm list and a characteristics list with the values (0,1,None), where the None sections has been cut off

    from the longest in length target section, if there's a section
     either to the right or to the left, which is not a target value
     and it's length is lower or equal than the treshold, it cuts the section out.

     for example:
     target == 0
     threshold == 5
     if the list is:
     [0,0 1,1,0,0,0,0,0,0,0,0,1,1,1,1,1,1,1,1,1,1]
     it becomes
     (0,0,0,0,0,0,0,0,0,0,1,1,1,1,1,1,1,1,1,1]


     if the list is:
     [1,1,0,0 1,1,0,0,0,0,0,0,0,0,1,1,1,1,1,1,1,1,1,1]
     it becomes
     (0,0,0,0,0,0,0,0,0,0,1,1,1,1,1,1,1,1,1,1]


     if the list is:
     [1,1,1,1,1,1,1,1,0,0,0,1,1,0,0,1,1,0,0,0,0,0,0,0,0,1,1,1,1,1,1,1,1,1,1]
     it becomes
     (1,1,1,1,1,1,1,1,,0,0,0,0,0,0,0,0,0,0,0,0,0,1,1,1,1,1,1,1,1,1,1]
     """

    switchlist = _get_switchlist(zcm, zcm_threshold)

    index = 0

    max_target = switchlist[0]
    for idx, u_val in enumerate(switchlist):
        if u_val[0] == target and u_val[1] > max_target[1]:
            max_target = u_val
            index = idx

    if max_target[0] != target:
        return None

    #how much it stepped to left
    non_target_counter_left = 1

    indexes_to_cut = []
    while index - non_target_counter_left >= 0:
        if switchlist[index - non_target_counter_left][1] <= threshold and \
                switchlist[index - non_target_counter_left][0] != target:
            indexes_to_cut.append(switchlist[index - non_target_counter_left])
        elif switchlist[index - non_target_counter_left][1] > threshold and \
                switchlist[index - non_target_counter_left][0] != target:
            break
        non_target_counter_left += 1

    # how much it stepped to right
    non_target_counter_right = 1

    while (index + non_target_counter_right < len(switchlist)):
        if switchlist[index + non_target_counter_right][1] <= threshold and \
                switchlist[index + non_target_counter_right][0] != target:
            indexes_to_cut.append(switchlist[index + non_target_counter_right])
        elif switchlist[index + non_target_counter_right][1] > threshold and \
                switchlist[index + non_target_counter_right][0] != target:
            break
        non_target_counter_right += 1

    constr_list = _construct_list_from_switchlist(switchlist)
    if indexes_to_cut:

        for val in indexes_to_cut:
            len_to_replace = val[1]
            constr_list[val[2] - val[1] + 1 :val[2]+1] = [None] * len_to_replace


        zcm_filtered = []
        for idx, val in enumerate(constr_list):
            if val is not None:
                zcm_filtered.append(zcm[idx])

        return zcm_filtered, constr_list

    else:
        return zcm, constr_list


def _get_longest_zcm_target(zcm, zcm_threshold, target=0):
    """finds the longest section in a list where with the target value"""
    switchlist = _get_switchlist(zcm, zcm_threshold)

    max_target = switchlist[0]
    max_length = 0
    for idx, u_val in enumerate(switchlist):
        if u_val[0] == target and u_val[1] > max_length:
            max_target = u_val
            max_length = u_val[1]

    if max_length > 0:
        return max_target
    else:
        return None

def aggregate_zcm_values(data, window_left=5, window_right=5):
    """aggregates the zcm values with a sliding window
    if a window can't be fitted entirely to the data, then it keeps the original value
    """
    aggregated_list = []
    for i in range(len(data)):
        if window_left <= i <= len(data) - window_right:
            aggregated_list.append(np.mean(data[i-window_left: i+window_right+1]))
        else:
            aggregated_list.append(data[i])
    return aggregated_list


def aggregate_zcm_values_ver2(data, window_left=5, window_right=5):
    """aggregates the values with a sliding window
    if a window can't be fitted entirely to the data, then it just uses that part of the window that fits
    """
    aggregated_list = []
    for i in range(len(data)):
        if window_left <= i <= len(data) - window_right - 1:
            aggregated_list.append(np.mean(data[i-window_left: i+window_right+1]))
        elif window_left > i:
            aggregated_list.append(np.mean(data[0: i+window_right+1]))
        elif window_right > len(data) - i - 1:
            right_border = len(data) - i + 1
            aggregated_list.append(np.mean(data[i - window_left: i + right_border]))

    return aggregated_list
